# Supplementary material for: Thiosemicarbazide Derivatives Decrease the ATPase Activity of Staphylococcus aureus Topoisomerase IV, Inhibit Mycobacterial Growth, and Affect Replication in Mycobacterium smegmatis
Source: Int J Mol Sci. 2021 Apr 9;22(8):3881. doi: 10.3390/ijms22083881 (PMC8069432; doi:10.3390/ijms22083881)
Supplement: Supplementary file 1 [file ijms-22-03881-s001.zip]

Archive with 1 entries (1 files):
- ijms-1156169-supplementary.avi
